# Supplementary material for: Identification and Drought-Responsive Expression Analysis of the ZmSPS Gene Family in Maize and Preliminary Investigation of the ZmSPS3 Regulatory Network
Source: Plants (Basel). 2026 Mar 12;15(6):885. doi: 10.3390/plants15060885 (PMC13029493; doi:10.3390/plants15060885)
Supplement: Supplementary file 1 [file plants-15-00885-s001.zip]

Archive with 1 entries (1 files):
- plants-4178353-supplementary.pdf
